# Supplementary material for: Correction of complex nonlinear signal response from a pixel array detector
Source: J Synchrotron Radiat. 2015 Apr 22;22(Pt 3):584–91. doi: 10.1107/S1600577515005536 (PMC4416674; doi:10.1107/S1600577515005536)
Supplement: Supplementary file 1 [file s-22-00584-sup1.zip]

Archive with 6 entries (4 files):
- matlab/
- matlab/RunCorr.m
- matlab/ApplyCorr.m
- matlab/MakeCorr.m
- python/
- python/nonLinCorr.py
