# Supplementary material for: Correction of complex nonlinear signal response from a pixel array detector
Source: J Synchrotron Radiat. 2015 Apr 22;22(Pt 3):584–91. doi: 10.1107/S1600577515005536 (PMC4416674; doi:10.1107/S1600577515005536)
Supplement: Supplementary file 1 [file s-22-00584-sup1.zip › matlab/RunCorr.m]

function []= RunCorr()
%% Example polynomial based nonlinear corrections.
% corrects the data using a polynomial fit of order order, based on a set
% of calibration data Imat with corresponding intensities i0 around a
% working point i0_wp.
% the values at the working point are determined withing an interval given
% by the fractional limits fraclims_dc.
% additionaly the number of images in each bin is udes for statistical
% weighting when fitting data.

% The measured data D at intensities I can then be corrected for nonlinear
% effects.

[Corr]= MakeCorr(order,Imat,i0,i0_wp,fraclims_dc,n)   

[DCorr]= ApplyCorr(D,I,Corr,0);
