# Supplementary material for: Correction of complex nonlinear signal response from a pixel array detector
Source: J Synchrotron Radiat. 2015 Apr 22;22(Pt 3):584–91. doi: 10.1107/S1600577515005536 (PMC4416674; doi:10.1107/S1600577515005536)
Supplement: Supplementary file 1 [file s-22-00584-sup1.zip › matlab/ApplyCorr.m]

function [DCorr]= ApplyCorr(D,I,C,sc)
% ApplyCorr corrects Data D, with Intensity I, based on nonlinear
% polynomial corrections C.
% sc is a calibration curve in i0_wp, if 0 c(i0_wp) will be used instead 

if sc==0
    sc=C.dc;
end
s1=[size(D,1),1];% sizes for reshaping in I dimension
s2=[1,size(D,2)];% sizes for reshaping in D dimension

ci=polyValmat(C.comps,I-C.i0_wp);
ci=bsxfun(@plus,ci,C.dc);

cprime=polyValmat(C.compsder,I-C.i0_wp);

cprimeic = polyValmat(C.compsder,0);

DCorr=(repmat(sc,s2)./C.i0_wp).*(repmat(I,s1))+((repmat(cprimeic,s2))./cprime).*(repmat(sc./C.dc,s2)).*(D-ci);
%% Attached functions
function [vals]= polyValmat(comps,i0)
%Multidimensional version of polyval
% comps = fit parameters
% i0 = x values
van=vanderpar(i0,size(comps,2)-1);
vals=bsxfun(@times,repmat(comps,1,1,numel(i0)),permute(repmat(van',1,1,size(comps,1)),[3,1,2]));
vals=squeeze(sum(vals,2));

function [V]= vanderpar(vec,order)
% calculate vandermatrix for powers 1:order 
V(:,order+1) = ones(length(vec(:)),1,class(vec));
for j = order:-1:1
    V(:,j) = vec(:).*V(:,j+1);
end

%%
