# Supplementary material for: Correction of complex nonlinear signal response from a pixel array detector
Source: J Synchrotron Radiat. 2015 Apr 22;22(Pt 3):584–91. doi: 10.1107/S1600577515005536 (PMC4416674; doi:10.1107/S1600577515005536)
Supplement: Supplementary file 1 [file s-22-00584-sup1.zip › matlab/MakeCorr.m]

function [Corr]= MakeCorr(order,Imat,i0,i0_wp,fraclims_dc,n)
% Create nonlinear corection function based on a calibration dataset Imat with intensities i0
% around working point i0_wp
% order, is the order of the polynomial used to describe the data;
% fraclims_wp, set the fractional interval used to fit the working point;
% and n gives the number of images in each bin, used for statistical weight
% when fitting the nonlinear dependency

% mask for interval used to fit wp
msk=i0_wp.*fraclims_dc(1)<i0 & i0_wp.*fraclims_dc(2)>i0;
% fit wp linearly and subtract
p0 = polyFitmat(i0(msk),Imat(:,msk),1,[],n(msk)); % poly1 fit at wp
dc = polyValmat(p0,i0_wp); % values at wp
comps = polyFitmat(i0-i0_wp,bsxfun(@minus,Imat,dc),order,0,n);% polynomial fit
compsder= polyDermat(comps); % derivative of the polynomial fit

% save variables in struct Corr
Corr.dc=dc;
Corr.comps=comps;
Corr.compsder=compsder;
Corr.i0_wp=i0_wp;


function [fitsfull]= polyFitmat(i0,Imat,order,removeOrders,n)
 %Multidimensional version of polyfit
removeOrders=removeOrders(removeOrders<=order); %ensure removeorders are valid
orders=order:-1:0;
orders=~ismember(orders,removeOrders);

Imatf = Imat;
pol=vanderpar(i0,order);
pol=pol(:,orders); % crop pol
scale=(sqrt(sum(pol.*pol)));
pol=bsxfun(@times,pol,1./scale);% scale pol

fits = lscov(pol,Imatf',1./sqrt(n));
fits=bsxfun(@times,fits',1./scale);% scale data

% insert 0 in place of removed orders
fitsfull=zeros(size(Imat,1),order+1);
fitsfull(:,orders)=fits;

function [vals]= polyValmat(comps,i0)
 %Multidimensional version of polyval
% comps = fit parameters
% i0 = x values
van=vanderpar(i0,size(comps,2)-1);
vals=bsxfun(@times,repmat(comps,1,1,numel(i0)),permute(repmat(van',1,1,size(comps,1)),[3,1,2]));
vals=squeeze(sum(vals,2));

function [der]= polyDermat(comps)
% Multidimensional version of polyder
der= comps(:,1:end-1);
der= bsxfun(@times,der,fliplr(1:size(der,2)));


function [V]= vanderpar(vec,order)
% calculate vandermatrix for powers 1:order 
V(:,order+1) = ones(length(vec(:)),1,class(vec));
for j = order:-1:1
    V(:,j) = vec(:).*V(:,j+1);
end
